# Supplementary material for: Flash Photodynamic Therapy – How the Saturation of Photosensitizer Absorption Enables Selective and Deeper Tumor Treatments
Source: Adv Sci (Weinh). 2025 Nov 16;13(1):e13199. doi: 10.1002/advs.202513199 (PMC12767129; doi:10.1002/advs.202513199)
Supplement: Supplementary file 1 — Supporting Information [file ADVS-13-e13199-s002.zip]

Archive with 3 entries (3 files):
- HPD-Kirkpatrick_ROS.xlsx
- IR700_Kirkpatrick_ROS.xlsx
- Rdp_Kirkpatrick_ROS.xlsx
