# Supplementary material for: Flash Photodynamic Therapy – How the Saturation of Photosensitizer Absorption Enables Selective and Deeper Tumor Treatments
Source: Adv Sci (Weinh). 2025 Nov 16;13(1):e13199. doi: 10.1002/advs.202513199 (PMC12767129; doi:10.1002/advs.202513199)
Supplement: Supplementary file 1 — Supporting Information [file ADVS-13-e13199-s002.zip › HPD-Kirkpatrick_ROS.xlsx]

## Sheet: Sheet1
redaporfin	MW	1135	g/mol	PS dose	0.75	mg/kg	light dose	25	J/cm2					pulse rad exp saturation	Lsat	0.56	mJ/cm2
				bioavailability factor	3		CW laser – no saturation						Pulsed laser with saturation			Pulsed laser without saturation
Planck constant	h	6.626e-34	J s	[PS] in tumor	1.98238	µM	light dose	25	J/cm2		light dose	25	L0	0.01	J/cm2
Speed of light	c	299790000	m/s	[PS] in tumor	1.98238e-06	M	Irradiance	130	mW/cm2	laser pulse fluence	L0 mJ/cm2	10	repetition rate	20	Hz		pr	20	Hz
Avogadro number	NA	6.022e+23	mol-1	Tumor/normal tissue	4				PDT O2 consumption					kPDT in s-1		L in J/cm2	I in ph/(s cm2)	kPDT in s-1
Triplet quenching by O2	kq	1000000000	M-1 s-1	[PS] normal tissue	4.95595e-07	M	I in J/(s cm2)	I in ph/(s cm2)	tumor	normal			tumor	0.0674405		0.01	3.77566e+16	1.2137
Triplet lifetime	tauT	5e-06	s	wavelength abs	750	nm	0.13	4.90836e+17	kPDT in s-1	kPDT in s-1			normal	0.0168601
	FiT * tauT *kq	3150	M-1	wavelength abs	7.5e-07	m			0.788904	0.197226
Energy	l/(hc)	3.77566e+18	photons/J	epsilon	125000	M-1 cm-1
	lamb eps /(h c NA)	0.783722	mol/(M cm J)	FiT	0.63	triplet Q. Y.
				Photodecomp Q. Y.	1e-05
tissue red scatt coef	18.9	cm-1 at 500 nm	red scattering coef	11.2204	cm–1
tissue abs coeff	0.6	cm-1	absorption coef	1.16993	cm-1
radius of capillary	r0	0.0003	cm	metabolic rate	k met	1.7	µM s-1
radius of tissue	r1	0.006	cm	metabolic rate normal	1st order k'met	0.0566667	s-1
[O2] in normal tissue	C0	30	µM	tumor hypoxia	1		[O2] in tumor	C0	30	µM
normal metab+PDT rates	k1	0.253893	s-1	metabolic rate tumor	1st order k'met	0.0566667	s-1									normal	1st order k1	0.0735268	s-1
tumor metab+PDT rates	k1	0.845571	s-1													tumor	1st order k1	0.124107	s-1
O2 diff. coefficient	D	2e-05	cm2/s
adimensional	R0	0.0338011	normal tissue	0.0616852	tumor								adimensional	R0	0.0181898	normal	0.0236322	tumor
adimensional	R1	0.676023	normal tissue	1.2337	tumor								adimensional	R1	0.363797	normal	0.472645	tumor
	A	14.0465	normal tissue	4.81699	tumor									A	22.8683	normal	19.6386	tumor
	B	4.55117	normal tissue	8.66621	tumor									B	1.72917	normal	2.68236	tumor
					130	mW/cm2		distance from									20	Hz
r	r	R	adimensional		[O2]	µM		capillar edge						R adimensional			[O2]	µM
cm	µm	normal tissue	tumor		normal tissue	tumor		µm						normal tissue	tumor		normal tissue	tumor
0.0003	3	0.0338011	0.0616852		30	30		0						0.0181898	0.0236322		30	30
0.00045	4.5	0.0507017	0.0925279		28.1658	26.5246		1.5						0.0272848	0.0354483		29.302	28.9178
0.0006	6	0.0676023	0.12337		26.8714	24.0805		3						0.0363797	0.0472645		28.8089	28.1534
0.00075	7.5	0.0845029	0.154213		25.8742	22.2052		4.5						0.0454746	0.0590806		28.4285	27.564
0.0009	9	0.101403	0.185056		25.0662	20.6923		6						0.0545695	0.0708967		28.1199	27.0859
0.0012	12	0.135205	0.246741		23.8101	18.3562		9						0.0727594	0.0945289		27.6391	26.3416
0.0015	15	0.169006	0.308426		22.86	16.6066		12						0.0909492	0.118161		27.2743	25.7774
0.0018	18	0.202807	0.370111		22.1076	15.2347		15						0.109139	0.141793		26.9844	25.3296
0.0021	21	0.236608	0.431797		21.4948	14.1284		18						0.127329	0.165426		26.7476	24.964					non-saturation
0.0024	24	0.270409	0.493482		20.987	13.2203		21						0.145519	0.189058		26.5508	24.6604					photodec rate constant
0.0027	27	0.30421	0.555167		20.5616	12.4668		24						0.163709	0.21269		26.3854	24.4055					t	0.00360512	s-1
0.003	30	0.338011	0.616852		20.2033	11.8377		27						0.181898	0.236322		26.2458	24.1904					k pd / L0	0.360512
0.0033	33	0.371813	0.678538		19.9013	11.3116		30						0.200088	0.259955		26.1278	24.0088					k pd * ∆t	0.45064
0.0036	36	0.405614	0.740223		19.6473	10.8725		33						0.218278	0.283587		26.0283	23.8558					parameters below not used in non-saturated case
0.0039	39	0.439415	0.801908		19.4352	10.5083		36						0.236468	0.307219		25.945	23.7278					bleaching half-time
0.0042	42	0.473216	0.863593		19.2602	10.2096		39						0.254658	0.330851		25.8762	23.6221					C loc	1.61785e-06	M
0.0045	45	0.507017	0.925279		19.1186	9.96912		42						0.272848	0.354483		25.8204	23.5365					half-time
0.0048	48	0.540818	0.986964		19.0073	9.78087		45						0.291038	0.378116		25.7765	23.4691					abs coef w bleaching	1.06513	cm-1
0.0051	51	0.574619	1.04865		18.9237	9.64016		48						0.309227	0.401748		25.7435	23.4185
0.0054	54	0.608421	1.11033		18.866	9.54315		51						0.327417	0.42538		25.7207	23.3835					opt penetration depth	0.159603	cm
0.0057	57	0.642222	1.17202		18.8324	9.48673		54						0.345607	0.449012		25.7074	23.3631					reflectance	0.265541
0.006	60	0.676023	1.2337		18.8214	9.4684		57						0.363797	0.472645		25.7031	23.3564					backscatter	4.20207
							CW laser – no saturation							laser rep rate	20	Hz	L0	0.01	J/cm2					non-saturated pulsed
					tumor tissue				normal tissue					∆t	125	s	tumor			normal tissue				tumor		normal tissue
				depth	I local	(1-exp(-kt))/k	0 µm dist	57 µm dist	I local	(1-exp(-kt))/k	0 µm dist	57 µm dist					Lloc	Lloc	0 µm dist	Lloc	Lloc	0 µm dist	depth	(1-exp(-kt))/k	0 µm depth	(1-exp(-kt))/k	0 µm depth
	light dose	25	J/cm2	cm	W/cm2	s	[ROS] / mM	[ROS] / mM	W/cm2	s	[ROS] / mM	[ROS] / mM		np	2500		J/cm2	mJ/cm2	[ROS] / mM	J/cm2	mJ/cm2	[ROS] / mM	cm	s	[ROS] / mM	s	[ROS] / mM
	∆t	192.308	s	0	0.547588	86.1306	8.58644	5.41999	0.600065	80.9023	2.20954	2.77244		np / 2	1250		0.0410878	41.0878	0.462519	0.0457832	45.7832	0.11563	0	56.9116	8.51424	52.8888	2.20415
				0.05	0.400965	103.894	7.584	4.78722	0.466047	95.374	2.02303	2.53842		pr	20	Hz	0.0295794	29.5794	0.462519	0.0353798	35.3798	0.11563	0.05	69.0477	7.43654	62.483	2.01228
photodecomp rate const	k pd	0.00234333	s-1	0.1	0.293602	120.664	6.44969	4.07122	0.36196	109.562	1.80494	2.26477		(1-Fi pd)	0.99999		0.0212945	21.2945	0.462519	0.0273404	27.3404	0.11563	0.1	80.3656	6.23116	71.862	1.78845
fraction remaining after light dose		0.63722		0.15	0.214987	135.573	5.30624	3.34944	0.28112	122.868	1.57207	1.97257		power	0.987578		0.01533	15.33	0.462519	0.0211278	21.1278	0.11563	0.15	90.2609	5.03819	80.6204	1.5505
after half light dose		0.798261		0.2	0.157422	148.209	4.24759	2.68119	0.218334	134.886	1.34039	1.68186		max L0 per pulse	17.6777	mJ/cm2	0.0110362	11.0362	0.462519	0.0163269	16.3269	0.11563	0.2	98.4876	3.95761	88.4901	1.31514
	k pd / I loc	0.0180256		0.25	0.11527	158.531	3.32686	2.1	0.169571	145.408	1.12224	1.40814		tumor			0.00794505	7.94505	0.462519	0.0126169	12.6169	0.11563	0.25	105.07	3.03955	95.3412	1.09498
				0.3	0.0844055	166.729	2.56202	1.61722	0.131699	154.393	0.92545	1.16122		bleaching			0.0057197	5.7197	0.462519	0.00974997	9.74997	0.11563	0.3	110.19	2.29481	101.155	0.897769
tumor				0.35	0.061805	173.103	1.94773	1.22946	0.102286	161.911	0.753758	0.945787		C loc	1.95775e-06	M	0.00411765	4.11765	0.462519	0.00753447	7.53447	0.11563	0.35	114.088	1.71049	105.99	0.726926
bleaching after half-time	C loc	1.58246e-06	M	0.4	0.045256	177.982	1.46641	0.925635	0.0794411	168.101	0.607796	0.762639		abs coef w bleaching	1.16285	cm-1	0.00296433	2.96433	0.462519	0.0058224	5.8224	0.11563	0.4	117.011	1.26294	109.946	0.582712
abs coef at half-time		1.05496	cm-1	0.45	0.0331382	181.673	1.09603	0.691843	0.0616987	173.134	0.486183	0.610044					0.00213404	2.13404	0.462519	0.00449937	4.49937	0.11563	0.45	119.178	0.92604	113.142	0.463392
	opt penetration depth	0.160437	cm	0.5	0.0242651	184.442	0.814786	0.514314	0.0479189	177.184	0.386434	0.484882		opt penetration depth	0.152146	cm	0.00153631	1.53631	0.462519	0.00347697	3.47697	0.11563	0.5	120.771	0.675577	115.699	0.366188
	reflectance	0.267087		0.55	0.0177678	186.505	0.603292	0.380814	0.0372167	180.42	0.305607	0.383464		reflectance	0.251579		0.001106	1.106	0.462519	0.0026869	2.6869	0.11563	0.55	121.936	0.491044	117.729	0.287942
	backscatter	4.21221		0.6	0.0130103	188.036	0.445379	0.281135	0.0289047	182.987	0.240731	0.30206		backscatter	4.10878		0.00079622	0.79622	0.462519	0.00207635	2.07635	0.11563	0.6	122.784	0.355965	119.33	0.22554
				0.65	0.00952665	189.167	0.328086	0.207097	0.0224491	185.015	0.189038	0.237198					0.000573205	0.573205	0.462519	0.00160454	1.60454	0.11563	0.65	123.399	0.257546	120.588	0.176127
normal tissue				0.7	0.00697579	190.001	0.241297	0.152313	0.0174353	186.612	0.148085	0.185811			normal tissue		0.000412654	0.412654	NO_SAT	0.00123994	1.23994	0.11563	0.7	123.845	0.186079	121.572	0.137216
bleaching after half-time	C loc	3.95614e-07	M	0.75	0.00510794	190.615	0.177258	0.11189	0.0135413	187.864	0.115784	0.145281		bleaching			0.000297073	0.297073	NO_SAT	0.000958184	0.958184	0.11563	0.75	124.167	0.134308	122.34	0.106706
abs coef at half-time		0.713739	cm-1	0.8	0.00374023	191.066	0.130102	0.0821241	0.010517	188.844	0.0903938	0.113423		C loc	4.89438e-07	M	0.000213865	0.213865	NO_SAT	0.000740455	0.740455	0.11563	0.8	124.4	0.0968703	122.938	0.0828619
	opt penetration depth	0.197822	cm	0.85	0.00273875	191.398	0.0954312	0.0602387	0.00816814	189.611	0.0704901	0.0884482		abs coef w bleaching	0.740714	cm-1	0.000153963	0.153963	NO_SAT	0.0005722	0.5722	0.11563	0.85	124.567	0.0698317	123.402	0.0642751
	reflectance	0.332437		0.9	0.00200542	191.641	0.0699672	0.0441652	0.00634387	190.209	0.0549195	0.0689108					0.000110839	0.110839	NO_SAT	0.000442179	0.442179	NO_SAT	0.9	124.688	0.0503212	123.763	0.049815
	backscatter	4.61589		0.95	0.00146844	191.819	0.0512804	0.0323695	0.00492703	190.675	0.0427583	0.0536514		opt penetration depth	0.193967	cm	7.97939e-05	0.0797939	NO_SAT	0.000341702	0.341702	NO_SAT	0.95	124.776	0.0362519	124.043	0.0385825
				1	0.00107525	191.95	0.0375751	0.0237184	0.00382662	191.038	0.0332719	0.0417483		reflectance	0.326065		5.74442e-05	0.0574442	NO_SAT	0.000264056	0.264056	NO_SAT	1	124.838	0.0261112	124.259	0.0298674
				1.05	0.000787341	192.045	0.0275277	0.0173762	0.00297198	191.32	0.0258792	0.0324722		backscatter	4.57832		4.13545e-05	0.0413545	NO_SAT	0.000204055	0.204055	NO_SAT	1.05	124.884	0.0188045	124.427	0.0231118
				1.1	0.000576522	192.116	0.0201642	0.0127282	0.00230822	191.54	0.0201224	0.0252488					2.97714e-05	0.0297714	NO_SAT	0.000157687	0.157687	NO_SAT	1.1	124.916	0.013541	124.557	0.0178787
				1.15	0.000422152	192.167	0.014769	0.00932255	0.0017927	191.711	0.0156422	0.0196273					2.14327e-05	0.0214327	NO_SAT	0.000121856	0.121856	NO_SAT	1.15	124.94	0.0097501	124.657	0.0138272
				1.2	0.000309116	192.205	0.0108165	0.00682767	0.00139232	191.844	0.0121571	0.0152543					1.54295e-05	0.0154295	NO_SAT	9.41661e-05	0.0941661	NO_SAT	1.2	124.957	0.00702012	124.735	0.0106919
				1.3	0.00016574	192.252	0.00580098	0.00366173	0.000839848	192.028	0.0073402	0.0092102					7.99662e-06	0.00799662	NO_SAT	5.62333e-05	0.0562333	NO_SAT	1.3	124.977	0.0036389	124.842	0.00639037
				1.4	8.88654e-05	192.278	0.00311075	0.00196359	0.000506597	192.139	0.00443017	0.0055588					4.14438e-06	0.00414438	NO_SAT	3.35809e-05	0.0335809	NO_SAT	1.4	124.988	0.00188609	124.905	0.00381809
				1.5	4.76473e-05	192.292	0.00166802	0.0010529	0.00030558	192.206	0.00267321	0.00335424					2.1479e-06	0.0021479	NO_SAT	2.00536e-05	0.0200536	NO_SAT	1.5	124.994	0.000977539	124.944	0.00228075
