# Supplementary material for: Flash Photodynamic Therapy – How the Saturation of Photosensitizer Absorption Enables Selective and Deeper Tumor Treatments
Source: Adv Sci (Weinh). 2025 Nov 16;13(1):e13199. doi: 10.1002/advs.202513199 (PMC12767129; doi:10.1002/advs.202513199)
Supplement: Supplementary file 1 — Supporting Information [file ADVS-13-e13199-s002.zip › IR700_Kirkpatrick_ROS.xlsx]

## Sheet: Sheet1
IR700	MW	1954	g/mol	PS dose	1	mg/kg	light dose	25	J/cm2					pulse rad exp saturation	Lsat	0.36	mJ/cm2
				bioavailability factor	4		CW laser – no saturation						Pulsed laser with saturation			Pulsed laser without saturation
Planck constant	h	6.626e-34	J s	[PS] in tumor	2.04708	µM	light dose	25	J/cm2		light dose	25	L0	0.01	J/cm2
Speed of light	c	299790000	m/s	[PS] in tumor	2.04708e-06	M	Irradiance	130	mW/cm2	laser pulse fluence	L0 mJ/cm2	10	repetition rate	20	Hz		pr	20	Hz
Avogadro number	NA	6.022e+23	mol-1	Tumor/normal tissue	1				PDT O2 consumption					kPDT in s-1		L in J/cm2	I in ph/(s cm2)	kPDT in s-1
Triplet quenching by O2	kq	1000000000	M-1 s-1	[PS] normal tissue	2.04708e-06	M	I in J/(s cm2)	I in ph/(s cm2)	tumor	normal			tumor	0.0607984		0.01	3.45347e+16	1.68133
Triplet lifetime	tauT	5e-06	s	wavelength abs	686	nm	0.13	4.48951e+17	kPDT in s-1	kPDT in s-1			normal	0.0607984
	FiT * tauT *kq	2750	M-1	wavelength abs	6.86e-07	m			1.09287	1.09287
Energy	l/(hc)	3.45347e+18	photons/J	epsilon	210000	M-1 cm-1
	lamb eps /(h c NA)	1.2043	mol/(M cm J)	FiT	0.55	triplet Q. Y.
				Photodecomp Q. Y.	1e-06
tissue red scatt coef	18.9	cm-1 at 500 nm	red scattering coef	12.5842	cm–1
tissue abs coeff	0.6	cm-1	absorption coef	1.58874	cm-1
radius of capillary	r0	0.0003	cm	metabolic rate	k met	1.7	µM s-1
radius of tissue	r1	0.006	cm	metabolic rate normal	1st order k'met	0.0566667	s-1
[O2] in normal tissue	C0	30	µM	tumor hypoxia	1		[O2] in tumor	C0	30	µM
normal metab+PDT rates	k1	1.14953	s-1	metabolic rate tumor	1st order k'met	0.0566667	s-1									normal	1st order k1	0.117465	s-1
tumor metab+PDT rates	k1	1.14953	s-1													tumor	1st order k1	0.117465	s-1
O2 diff. coefficient	D	2e-05	cm2/s
adimensional	R0	0.0719229	normal tissue	0.0719229	tumor								adimensional	R0	0.0229911	normal	0.0229911	tumor
adimensional	R1	1.43846	normal tissue	1.43846	tumor								adimensional	R1	0.459823	normal	0.459823	tumor
	A	3.20119	normal tissue	3.20119	tumor									A	20.0175	normal	20.0175	tumor
	B	9.7331	normal tissue	9.7331	tumor									B	2.56602	normal	2.56602	tumor
					130	mW/cm2		distance from									20	Hz
r	r	R	adimensional		[O2]	µM		capillar edge						R adimensional			[O2]	µM
cm	µm	normal tissue	tumor		normal tissue	tumor		µm						normal tissue	tumor		normal tissue	tumor
0.0003	3	0.0719229	0.0719229		30	30		0						0.0229911	0.0229911		30	30
0.00045	4.5	0.107884	0.107884		26.1063	26.1063		1.5						0.0344867	0.0344867		28.9646	28.9646
0.0006	6	0.143846	0.143846		23.3728	23.3728		3						0.0459823	0.0459823		28.2333	28.2333
0.00075	7.5	0.179807	0.179807		21.2795	21.2795		4.5						0.0574779	0.0574779		27.6694	27.6694
0.0009	9	0.215769	0.215769		19.5943	19.5943		6						0.0689734	0.0689734		27.212	27.212
0.0012	12	0.287692	0.287692		17.0009	17.0009		9						0.0919646	0.0919646		26.4998	26.4998
0.0015	15	0.359614	0.359614		15.0679	15.0679		12						0.114956	0.114956		25.9599	25.9599
0.0018	18	0.431537	0.431537		13.5596	13.5596		15						0.137947	0.137947		25.5312	25.5312
0.0021	21	0.50346	0.50346		12.3492	12.3492		18						0.160938	0.160938		25.1813	25.1813					non-saturation
0.0024	24	0.575383	0.575383		11.3605	11.3605		21						0.183929	0.183929		24.8906	24.8906					photodec rate constant
0.0027	27	0.647306	0.647306		10.5438	10.5438		24						0.20692	0.20692		24.6466	24.6466					t	0.000553977	s-1
0.003	30	0.719229	0.719229		9.86492	9.86492		27						0.229911	0.229911		24.4407	24.4407					k pd / L0	0.0553977
0.0033	33	0.791152	0.791152		9.29949	9.29949		30						0.252903	0.252903		24.2667	24.2667					k pd * ∆t	0.0692472
0.0036	36	0.863075	0.863075		8.82935	8.82935		33						0.275894	0.275894		24.1202	24.1202					parameters below not used in non-saturated case
0.0039	39	0.934997	0.934997		8.44076	8.44076		36						0.298885	0.298885		23.9976	23.9976					bleaching half-time
0.0042	42	1.00692	1.00692		8.12306	8.12306		39						0.321876	0.321876		23.8964	23.8964					C loc	1.97858e-06	M
0.0045	45	1.07884	1.07884		7.8679	7.8679		42						0.344867	0.344867		23.8143	23.8143					half-time
0.0048	48	1.15077	1.15077		7.66863	7.66863		45						0.367858	0.367858		23.7497	23.7497					abs coef w bleaching	1.55565	cm-1
0.0051	51	1.22269	1.22269		7.51994	7.51994		48						0.390849	0.390849		23.7013	23.7013
0.0054	54	1.29461	1.29461		7.41756	7.41756		51						0.413841	0.413841		23.6677	23.6677					opt penetration depth	0.123101	cm
0.0057	57	1.36653	1.36653		7.35808	7.35808		54						0.436832	0.436832		23.6482	23.6482					reflectance	0.224536
0.006	60	1.43846	1.43846		7.33876	7.33876		57						0.459823	0.459823		23.6418	23.6418					backscatter	3.9186
							CW laser – no saturation							laser rep rate	20	Hz	L0	0.01	J/cm2					non-saturated pulsed
					tumor tissue				normal tissue					∆t	125	s	tumor			normal tissue				tumor		normal tissue
				depth	I local	(1-exp(-kt))/k	0 µm dist	57 µm dist	I local	(1-exp(-kt))/k	0 µm dist	57 µm dist					Lloc	Lloc	0 µm dist	Lloc	Lloc	0 µm dist	depth	(1-exp(-kt))/k	0 µm depth	(1-exp(-kt))/k	0 µm depth
	light dose	25	J/cm2	cm	W/cm2	s	[ROS] / mM	[ROS] / mM	W/cm2	s	[ROS] / mM	[ROS] / mM		np	2500		J/cm2	mJ/cm2	[ROS] / mM	J/cm2	mJ/cm2	[ROS] / mM	cm	s	[ROS] / mM	s	[ROS] / mM
	∆t	192.308	s	0	0.509469	168.422	21.6402	10.5875	0.509469	168.422	21.6402	10.5875		np / 2	1250		0.038965	38.965	0.421683	0.038965	38.965	0.421683	0	109.556	21.5321	109.556	21.5321
				0.05	0.339434	175.925	15.0601	7.36815	0.339434	175.925	15.0601	7.36815		pr	20	Hz	0.0258392	25.8392	0.421683	0.0258392	25.8392	0.421683	0.05	114.455	14.9173	114.455	14.9173
photodecomp rate const	k pd	0.000360085	s-1	0.1	0.226148	181.176	10.3333	5.05557	0.226148	181.176	10.3333	5.05557		(1-Fi pd)	0.999999		0.017135	17.135	0.421683	0.017135	17.135	0.421683	0.1	117.869	10.1873	117.869	10.1873
fraction remaining after light dose		0.933096		0.15	0.150671	184.793	7.022	3.43552	0.150671	184.793	7.022	3.43552		power	0.998751		0.0113629	11.3629	0.421683	0.0113629	11.3629	0.421683	0.15	120.209	6.8897	120.209	6.8897
after half light dose		0.965969		0.2	0.100385	187.257	4.74078	2.31943	0.100385	187.257	4.74078	2.31943		max L0 per pulse	17.6777	mJ/cm2	0.00753519	7.53519	0.421683	0.00753519	7.53519	0.421683	0.2	121.795	4.62912	121.795	4.62912
	k pd / I loc	0.00276989		0.25	0.0668813	188.922	3.18664	1.55907	0.0668813	188.922	3.18664	1.55907		tumor			0.00499688	4.99688	0.421683	0.00499688	4.99688	0.421683	0.25	122.862	3.09665	122.862	3.09665
				0.3	0.0445597	190.043	2.1357	1.04489	0.0445597	190.043	2.1357	1.04489		bleaching			0.00331363	3.31363	0.421683	0.00331363	3.31363	0.421683	0.3	123.577	2.06546	123.577	2.06546
tumor				0.35	0.0296879	190.795	1.42854	0.698914	0.0296879	190.795	1.42854	0.698914		C loc	2.04453e-06	M	0.0021974	2.1974	0.421683	0.0021974	2.1974	0.421683	0.35	124.054	1.37497	124.054	1.37497
bleaching after half-time	C loc	1.97742e-06	M	0.4	0.0197796	191.298	0.954274	0.466879	0.0197796	191.298	0.954274	0.466879		abs coef w bleaching	1.58751	cm-1	0.00145718	1.45718	0.421683	0.00145718	1.45718	0.421683	0.4	124.371	0.914133	124.371	0.914133
abs coef at half-time		1.55509	cm-1	0.45	0.0131782	191.634	0.636902	0.311605	0.0131782	191.634	0.636902	0.311605					0.000966314	0.966314	0.421683	0.000966314	0.966314	0.421683	0.45	124.583	0.607227	124.583	0.607227
	opt penetration depth	0.123125	cm	0.5	0.00877995	191.859	0.424833	0.20785	0.00877995	191.859	0.424833	0.20785		opt penetration depth	0.121723	cm	0.000640801	0.640801	0.421683	0.000640801	0.640801	0.421683	0.5	124.723	0.40313	124.723	0.40313
	reflectance	0.22459		0.55	0.00584964	192.008	0.283266	0.138588	0.00584964	192.008	0.283266	0.138588		reflectance	0.221522		0.00042494	0.42494	0.421683	0.00042494	0.42494	0.421683	0.55	124.816	0.267531	124.816	0.267531
	backscatter	3.91899		0.6	0.00389733	192.108	0.188824	0.0923824	0.00389733	192.108	0.188824	0.0923824		backscatter	3.8965		0.000281795	0.281795	NO_SAT	0.000281795	0.281795	NO_SAT	0.6	124.878	0.177498	124.878	0.177498
				0.65	0.00259659	192.175	0.125848	0.0615711	0.00259659	192.175	0.125848	0.0615711					0.000186869	0.186869	NO_SAT	0.000186869	0.186869	NO_SAT	0.65	124.919	0.117745	124.919	0.117745
normal tissue				0.7	0.00172998	192.219	0.0838655	0.0410313	0.00172998	192.219	0.0838655	0.0410313			normal tissue		0.00012392	0.12392	NO_SAT	0.00012392	0.12392	NO_SAT	0.7	124.946	0.0780982	124.946	0.0780982
bleaching after half-time	C loc	1.97742e-06	M	0.75	0.0011526	192.249	0.055884	0.0273413	0.0011526	192.249	0.055884	0.0273413		bleaching			8.21764e-05	0.0821764	NO_SAT	8.21764e-05	0.0821764	NO_SAT	0.75	124.964	0.0517975	124.964	0.0517975
abs coef at half-time		1.55509	cm-1	0.8	0.000767921	192.268	0.0372365	0.018218	0.000767921	192.268	0.0372365	0.018218		C loc	2.04453e-06	M	5.44944e-05	0.0544944	NO_SAT	5.44944e-05	0.0544944	NO_SAT	0.8	124.976	0.0343522	124.976	0.0343522
	opt penetration depth	0.123125	cm	0.85	0.000511627	192.281	0.0248106	0.0121386	0.000511627	192.281	0.0248106	0.0121386		abs coef w bleaching	1.58751	cm-1	3.61374e-05	0.0361374	NO_SAT	3.61374e-05	0.0361374	NO_SAT	0.85	124.984	0.0227818	124.984	0.0227818
	reflectance	0.22459		0.9	0.000340872	192.29	0.0165308	0.0080877	0.000340872	192.29	0.0165308	0.0080877					2.39641e-05	0.0239641	NO_SAT	2.39641e-05	0.0239641	NO_SAT	0.9	124.99	0.0151081	124.99	0.0151081
	backscatter	3.91899		0.95	0.000227106	192.296	0.011014	0.0053886	0.000227106	192.296	0.011014	0.0053886		opt penetration depth	0.121723	cm	1.58915e-05	0.0158915	NO_SAT	1.58915e-05	0.0158915	NO_SAT	0.95	124.993	0.0100191	124.993	0.0100191
				1	0.000151309	192.3	0.00733821	0.00359023	0.000151309	192.3	0.00733821	0.00359023		reflectance	0.221522		1.05383e-05	0.0105383	NO_SAT	1.05383e-05	0.0105383	NO_SAT	1	124.995	0.00664416	124.995	0.00664416
				1.05	0.00010081	192.303	0.00488915	0.00239202	0.00010081	192.303	0.00488915	0.00239202		backscatter	3.8965		6.98837e-06	0.00698837	NO_SAT	6.98837e-06	0.00698837	NO_SAT	1.05	124.997	0.00440606	124.997	0.00440606
				1.1	6.71647e-05	192.304	0.00325743	0.0015937	6.71647e-05	192.304	0.00325743	0.0015937					4.63426e-06	0.00463426	NO_SAT	4.63426e-06	0.00463426	NO_SAT	1.1	124.998	0.00292186	124.998	0.00292186
				1.15	4.47485e-05	192.305	0.00217028	0.00106181	4.47485e-05	192.305	0.00217028	0.00106181					3.07316e-06	0.00307316	NO_SAT	3.07316e-06	0.00307316	NO_SAT	1.15	124.999	0.00193761	124.999	0.00193761
				1.2	2.98137e-05	192.306	0.00144595	0.000707433	2.98137e-05	192.306	0.00144595	0.000707433					2.03793e-06	0.00203793	NO_SAT	2.03793e-06	0.00203793	NO_SAT	1.2	124.999	0.00128491	124.999	0.00128491
				1.3	1.3234e-05	192.307	0.000641846	0.000314024	1.3234e-05	192.307	0.000641846	0.000314024					8.9619e-07	0.00089619	NO_SAT	8.9619e-07	0.00089619	NO_SAT	1.3	125	0.000565046	125	0.000565046
				1.4	5.87442e-06	192.307	0.000284909	0.000139392	5.87442e-06	192.307	0.000284909	0.000139392					3.94103e-07	0.000394103	NO_SAT	3.94103e-07	0.000394103	NO_SAT	1.4	125	0.000248481	125	0.000248481
				1.5	2.6076e-06	192.308	0.000126468	6.18747e-05	2.6076e-06	192.308	0.000126468	6.18747e-05					1.73308e-07	0.000173308	NO_SAT	1.73308e-07	0.000173308	NO_SAT	1.5	125	0.000109271	125	0.000109271
