# Supplementary material for: Flash Photodynamic Therapy – How the Saturation of Photosensitizer Absorption Enables Selective and Deeper Tumor Treatments
Source: Adv Sci (Weinh). 2025 Nov 16;13(1):e13199. doi: 10.1002/advs.202513199 (PMC12767129; doi:10.1002/advs.202513199)
Supplement: Supplementary file 1 — Supporting Information [file ADVS-13-e13199-s002.zip › Rdp_Kirkpatrick_ROS.xlsx]

## Sheet: Sheet1
redaporfin	MW	1135	g/mol	PS dose	0.75	mg/kg	light dose	25	J/cm2					pulse rad exp saturation	Lsat	0.56	mJ/cm2
				bioavailability factor	3		CW laser – no saturation						Pulsed laser with saturation			Pulsed laser without saturation
Planck constant	h	6.626e-34	J s	[PS] in tumor	1.98238	µM	light dose	25	J/cm2		light dose	25	L0	0.01	J/cm2
Speed of light	c	299790000	m/s	[PS] in tumor	1.98238e-06	M	Irradiance	130	mW/cm2	laser pulse fluence	L0 mJ/cm2	10	repetition rate	20	Hz		pr	20	Hz
Avogadro number	NA	6.022e+23	mol-1	Tumor/normal tissue	1				PDT O2 consumption					kPDT in s-1		L in J/cm2	I in ph/(s cm2)	kPDT in s-1
Triplet quenching by O2	kq	1000000000	M-1 s-1	[PS] normal tissue	1.98238e-06	M	I in J/(s cm2)	I in ph/(s cm2)	tumor	normal			tumor	0.0674405		0.01	3.77566e+16	1.2137
Triplet lifetime	tauT	5e-06	s	wavelength abs	750	nm	0.13	4.90836e+17	kPDT in s-1	kPDT in s-1			normal	0.0674405
	FiT * tauT *kq	3150	M-1	wavelength abs	7.5e-07	m			0.788904	0.788904
Energy	l/(hc)	3.77566e+18	photons/J	epsilon	125000	M-1 cm-1
	lamb eps /(h c NA)	0.783722	mol/(M cm J)	FiT	0.63	triplet Q. Y.
				Photodecomp Q. Y.	1e-05
tissue red scatt coef	18.9	cm-1 at 500 nm	red scattering coef	11.2204	cm–1
tissue abs coeff	0.6	cm-1	absorption coef	1.16993	cm-1
radius of capillary	r0	0.0003	cm	metabolic rate	k met	1.7	µM s-1
radius of tissue	r1	0.006	cm	metabolic rate normal	1st order k'met	0.0566667	s-1
[O2] in normal tissue	C0	30	µM	tumor hypoxia	1		[O2] in tumor	C0	30	µM
normal metab+PDT rates	k1	0.845571	s-1	metabolic rate tumor	1st order k'met	0.0566667	s-1									normal	1st order k1	0.124107	s-1
tumor metab+PDT rates	k1	0.845571	s-1													tumor	1st order k1	0.124107	s-1
O2 diff. coefficient	D	2e-05	cm2/s
adimensional	R0	0.0616852	normal tissue	0.0616852	tumor								adimensional	R0	0.0236322	normal	0.0236322	tumor
adimensional	R1	1.2337	normal tissue	1.2337	tumor								adimensional	R1	0.472645	normal	0.472645	tumor
	A	4.81699	normal tissue	4.81699	tumor									A	19.6386	normal	19.6386	tumor
	B	8.66621	normal tissue	8.66621	tumor									B	2.68236	normal	2.68236	tumor
					130	mW/cm2		distance from									20	Hz
r	r	R	adimensional		[O2]	µM		capillar edge						R adimensional			[O2]	µM
cm	µm	normal tissue	tumor		normal tissue	tumor		µm						normal tissue	tumor		normal tissue	tumor
0.0003	3	0.0616852	0.0616852		30	30		0						0.0236322	0.0236322		30	30
0.00045	4.5	0.0925279	0.0925279		26.5246	26.5246		1.5						0.0354483	0.0354483		28.9178	28.9178
0.0006	6	0.12337	0.12337		24.0805	24.0805		3						0.0472645	0.0472645		28.1534	28.1534
0.00075	7.5	0.154213	0.154213		22.2052	22.2052		4.5						0.0590806	0.0590806		27.564	27.564
0.0009	9	0.185056	0.185056		20.6923	20.6923		6						0.0708967	0.0708967		27.0859	27.0859
0.0012	12	0.246741	0.246741		18.3562	18.3562		9						0.0945289	0.0945289		26.3416	26.3416
0.0015	15	0.308426	0.308426		16.6066	16.6066		12						0.118161	0.118161		25.7774	25.7774
0.0018	18	0.370111	0.370111		15.2347	15.2347		15						0.141793	0.141793		25.3296	25.3296
0.0021	21	0.431797	0.431797		14.1284	14.1284		18						0.165426	0.165426		24.964	24.964					non-saturation
0.0024	24	0.493482	0.493482		13.2203	13.2203		21						0.189058	0.189058		24.6604	24.6604					photodec rate constant
0.0027	27	0.555167	0.555167		12.4668	12.4668		24						0.21269	0.21269		24.4055	24.4055					t	0.00360512	s-1
0.003	30	0.616852	0.616852		11.8377	11.8377		27						0.236322	0.236322		24.1904	24.1904					k pd / L0	0.360512
0.0033	33	0.678538	0.678538		11.3116	11.3116		30						0.259955	0.259955		24.0088	24.0088					k pd * ∆t	0.45064
0.0036	36	0.740223	0.740223		10.8725	10.8725		33						0.283587	0.283587		23.8558	23.8558					parameters below not used in non-saturated case
0.0039	39	0.801908	0.801908		10.5083	10.5083		36						0.307219	0.307219		23.7278	23.7278					bleaching half-time
0.0042	42	0.863593	0.863593		10.2096	10.2096		39						0.330851	0.330851		23.6221	23.6221					C loc	1.61785e-06	M
0.0045	45	0.925279	0.925279		9.96912	9.96912		42						0.354483	0.354483		23.5365	23.5365					half-time
0.0048	48	0.986964	0.986964		9.78087	9.78087		45						0.378116	0.378116		23.4691	23.4691					abs coef w bleaching	1.06513	cm-1
0.0051	51	1.04865	1.04865		9.64016	9.64016		48						0.401748	0.401748		23.4185	23.4185
0.0054	54	1.11033	1.11033		9.54315	9.54315		51						0.42538	0.42538		23.3835	23.3835					opt penetration depth	0.159603	cm
0.0057	57	1.17202	1.17202		9.48673	9.48673		54						0.449012	0.449012		23.3631	23.3631					reflectance	0.265541
0.006	60	1.2337	1.2337		9.4684	9.4684		57						0.472645	0.472645		23.3564	23.3564					backscatter	4.20207
							CW laser – no saturation							laser rep rate	20	Hz	L0	0.01	J/cm2					non-saturated pulsed
					tumor tissue				normal tissue					∆t	125	s	tumor			normal tissue				tumor		normal tissue
				depth	I local	(1-exp(-kt))/k	0 µm dist	57 µm dist	I local	(1-exp(-kt))/k	0 µm dist	57 µm dist					Lloc	Lloc	0 µm dist	Lloc	Lloc	0 µm dist	depth	(1-exp(-kt))/k	0 µm depth	(1-exp(-kt))/k	0 µm depth
	light dose	25	J/cm2	cm	W/cm2	s	[ROS] / mM	[ROS] / mM	W/cm2	s	[ROS] / mM	[ROS] / mM		np	2500		J/cm2	mJ/cm2	[ROS] / mM	J/cm2	mJ/cm2	[ROS] / mM	cm	s	[ROS] / mM	s	[ROS] / mM
	∆t	192.308	s	0	0.547588	86.1306	8.58644	5.41999	0.547588	86.1306	8.58644	5.41999		np / 2	1250		0.0410878	41.0878	0.462519	0.0410878	41.0878	0.462519	0	56.9116	8.51424	56.9116	8.51424
				0.05	0.400965	103.894	7.584	4.78722	0.400965	103.894	7.584	4.78722		pr	20	Hz	0.0295794	29.5794	0.462519	0.0295794	29.5794	0.462519	0.05	69.0477	7.43654	69.0477	7.43654
photodecomp rate const	k pd	0.00234333	s-1	0.1	0.293602	120.664	6.44969	4.07122	0.293602	120.664	6.44969	4.07122		(1-Fi pd)	0.99999		0.0212945	21.2945	0.462519	0.0212945	21.2945	0.462519	0.1	80.3656	6.23116	80.3656	6.23116
fraction remaining after light dose		0.63722		0.15	0.214987	135.573	5.30624	3.34944	0.214987	135.573	5.30624	3.34944		power	0.987578		0.01533	15.33	0.462519	0.01533	15.33	0.462519	0.15	90.2609	5.03819	90.2609	5.03819
after half light dose		0.798261		0.2	0.157422	148.209	4.24759	2.68119	0.157422	148.209	4.24759	2.68119		max L0 per pulse	17.6777	mJ/cm2	0.0110362	11.0362	0.462519	0.0110362	11.0362	0.462519	0.2	98.4876	3.95761	98.4876	3.95761
	k pd / I loc	0.0180256		0.25	0.11527	158.531	3.32686	2.1	0.11527	158.531	3.32686	2.1		tumor			0.00794505	7.94505	0.462519	0.00794505	7.94505	0.462519	0.25	105.07	3.03955	105.07	3.03955
				0.3	0.0844055	166.729	2.56202	1.61722	0.0844055	166.729	2.56202	1.61722		bleaching			0.0057197	5.7197	0.462519	0.0057197	5.7197	0.462519	0.3	110.19	2.29481	110.19	2.29481
tumor				0.35	0.061805	173.103	1.94773	1.22946	0.061805	173.103	1.94773	1.22946		C loc	1.95775e-06	M	0.00411765	4.11765	0.462519	0.00411765	4.11765	0.462519	0.35	114.088	1.71049	114.088	1.71049
bleaching after half-time	C loc	1.58246e-06	M	0.4	0.045256	177.982	1.46641	0.925635	0.045256	177.982	1.46641	0.925635		abs coef w bleaching	1.16285	cm-1	0.00296433	2.96433	0.462519	0.00296433	2.96433	0.462519	0.4	117.011	1.26294	117.011	1.26294
abs coef at half-time		1.05496	cm-1	0.45	0.0331382	181.673	1.09603	0.691843	0.0331382	181.673	1.09603	0.691843					0.00213404	2.13404	0.462519	0.00213404	2.13404	0.462519	0.45	119.178	0.92604	119.178	0.92604
	opt penetration depth	0.160437	cm	0.5	0.0242651	184.442	0.814786	0.514314	0.0242651	184.442	0.814786	0.514314		opt penetration depth	0.152146	cm	0.00153631	1.53631	0.462519	0.00153631	1.53631	0.462519	0.5	120.771	0.675577	120.771	0.675577
	reflectance	0.267087		0.55	0.0177678	186.505	0.603292	0.380814	0.0177678	186.505	0.603292	0.380814		reflectance	0.251579		0.001106	1.106	0.462519	0.001106	1.106	0.462519	0.55	121.936	0.491044	121.936	0.491044
	backscatter	4.21221		0.6	0.0130103	188.036	0.445379	0.281135	0.0130103	188.036	0.445379	0.281135		backscatter	4.10878		0.00079622	0.79622	0.462519	0.00079622	0.79622	0.462519	0.6	122.784	0.355965	122.784	0.355965
				0.65	0.00952665	189.167	0.328086	0.207097	0.00952665	189.167	0.328086	0.207097					0.000573205	0.573205	0.462519	0.000573205	0.573205	0.462519	0.65	123.399	0.257546	123.399	0.257546
normal tissue				0.7	0.00697579	190.001	0.241297	0.152313	0.00697579	190.001	0.241297	0.152313			normal tissue		0.000412654	0.412654	NO_SAT	0.000412654	0.412654	NO_SAT	0.7	123.845	0.186079	123.845	0.186079
bleaching after half-time	C loc	1.58246e-06	M	0.75	0.00510794	190.615	0.177258	0.11189	0.00510794	190.615	0.177258	0.11189		bleaching			0.000297073	0.297073	NO_SAT	0.000297073	0.297073	NO_SAT	0.75	124.167	0.134308	124.167	0.134308
abs coef at half-time		1.05496	cm-1	0.8	0.00374023	191.066	0.130102	0.0821241	0.00374023	191.066	0.130102	0.0821241		C loc	1.95775e-06	M	0.000213865	0.213865	NO_SAT	0.000213865	0.213865	NO_SAT	0.8	124.4	0.0968703	124.4	0.0968703
	opt penetration depth	0.160437	cm	0.85	0.00273875	191.398	0.0954312	0.0602387	0.00273875	191.398	0.0954312	0.0602387		abs coef w bleaching	1.16285	cm-1	0.000153963	0.153963	NO_SAT	0.000153963	0.153963	NO_SAT	0.85	124.567	0.0698317	124.567	0.0698317
	reflectance	0.267087		0.9	0.00200542	191.641	0.0699672	0.0441652	0.00200542	191.641	0.0699672	0.0441652					0.000110839	0.110839	NO_SAT	0.000110839	0.110839	NO_SAT	0.9	124.688	0.0503212	124.688	0.0503212
	backscatter	4.21221		0.95	0.00146844	191.819	0.0512804	0.0323695	0.00146844	191.819	0.0512804	0.0323695		opt penetration depth	0.152146	cm	7.97939e-05	0.0797939	NO_SAT	7.97939e-05	0.0797939	NO_SAT	0.95	124.776	0.0362519	124.776	0.0362519
				1	0.00107525	191.95	0.0375751	0.0237184	0.00107525	191.95	0.0375751	0.0237184		reflectance	0.251579		5.74442e-05	0.0574442	NO_SAT	5.74442e-05	0.0574442	NO_SAT	1	124.838	0.0261112	124.838	0.0261112
				1.05	0.000787341	192.045	0.0275277	0.0173762	0.000787341	192.045	0.0275277	0.0173762		backscatter	4.10878		4.13545e-05	0.0413545	NO_SAT	4.13545e-05	0.0413545	NO_SAT	1.05	124.884	0.0188045	124.884	0.0188045
				1.1	0.000576522	192.116	0.0201642	0.0127282	0.000576522	192.116	0.0201642	0.0127282					2.97714e-05	0.0297714	NO_SAT	2.97714e-05	0.0297714	NO_SAT	1.1	124.916	0.013541	124.916	0.013541
				1.15	0.000422152	192.167	0.014769	0.00932255	0.000422152	192.167	0.014769	0.00932255					2.14327e-05	0.0214327	NO_SAT	2.14327e-05	0.0214327	NO_SAT	1.15	124.94	0.0097501	124.94	0.0097501
				1.2	0.000309116	192.205	0.0108165	0.00682767	0.000309116	192.205	0.0108165	0.00682767					1.54295e-05	0.0154295	NO_SAT	1.54295e-05	0.0154295	NO_SAT	1.2	124.957	0.00702012	124.957	0.00702012
				1.3	0.00016574	192.252	0.00580098	0.00366173	0.00016574	192.252	0.00580098	0.00366173					7.99662e-06	0.00799662	NO_SAT	7.99662e-06	0.00799662	NO_SAT	1.3	124.977	0.0036389	124.977	0.0036389
				1.4	8.88654e-05	192.278	0.00311075	0.00196359	8.88654e-05	192.278	0.00311075	0.00196359					4.14438e-06	0.00414438	NO_SAT	4.14438e-06	0.00414438	NO_SAT	1.4	124.988	0.00188609	124.988	0.00188609
				1.5	4.76473e-05	192.292	0.00166802	0.0010529	4.76473e-05	192.292	0.00166802	0.0010529					2.1479e-06	0.0021479	NO_SAT	2.1479e-06	0.0021479	NO_SAT	1.5	124.994	0.000977539	124.994	0.000977539
